# Supplementary material for: Ultrastructure of influenza virus ribonucleoprotein complexes during viral RNA synthesis
Source: Commun Biol. 2021 Jul 9;4:858. doi: 10.1038/s42003-021-02388-4 (PMC8271009; doi:10.1038/s42003-021-02388-4)
Supplement: Supplementary file 8 — Supplementary Data 1 [file 42003_2021_2388_MOESM8_ESM.xlsx]

## Sheet: Fig. 6b
Fig. 6b
Structural stability of vRNP during RNA synthesis.
		Force (pN)	Relative force(%)
vRNP without nascent RNA	Sample #1	50.16	101.703
	Sample #2	49.48	100.324
	Sample #3	49.48	100.324
	Sample #4	48.74	98.824
	Sample #5	48.74	98.824
	Mean	49.32	100
	SD		1.21214
vRNP with folded RNA	Sample #1	47.09	95.4785
	Sample #2	49.48	100.324
	Sample #3	49.48	100.324
	Sample #4	50.79	102.981
	Sample #5	50.16	101.703
	Mean	49.4	100.162
	SD		2.84197
vRNP with looped RNA	Sample #1	47.09	95.4785
	Sample #2	45.18	91.6058
	Sample #3	45.18	91.6058
	Sample #4	44.12	89.4566
	Sample #5	44.12	89.4566
	Mean	45.138	91.5207
	SD		2.45966
RNaseA-treated vRNP	Sample #1	40.45	82.0154
	Sample #2	41.76	84.6715
	Sample #3	45.18	91.6058
	Sample #4	42.98	87.1452
	Sample #5	46.17	93.6131
	Mean	43.308	87.8102
	SD		4.79463

## Sheet: Sup Fig.2a
Supplementary Fig. 2a
Specificity of primers for reverse transcription.
RT primer		Target	Copy number	% of target type RNA
vRNAtag-seg5_740F	Sample #1	vRNA	20750000	139.888
		cRNA	24880	0.148169
		mRNA	5000	0.0351857
	Sample #2	vRNA	13600000	91.6854
		cRNA	13740	0.0818263
		mRNA	5000	0.0351857
	Sample #3	vRNA	10150000	68.427
		cRNA	17300	0.103027
		mRNA	5000	0.0351857
	Mean	vRNA	1.48333e+07	100
		cRNA	18640	0.111007
		mRNA	5000	0.0351857
	SD	vRNA		36.4487
		cRNA		0.0338835
		mRNA		0
cRNAtag-seg5_1565R	Sample #1	vRNA	47820	0.322382
		cRNA	25020000	149.002
		mRNA	5000	0.0351857
	Sample #2	vRNA	21790	0.146899
		cRNA	9315000	55.4739
		mRNA	5000	0.0351857
	Sample #3	vRNA	53830	0.362899
		cRNA	16040000	95.5236
		mRNA	5000	0.0351857
	Mean	vRNA	41146.7	0.277393
		cRNA	1.67917e+07	100
		mRNA	5000	0.0351857
	SD	vRNA		0.114813
		cRNA		46.9247
		mRNA		0
mRNAtag-seg5_dTR	Sample #1	vRNA	5000	0.0337079
		cRNA	648200	3.86025
		mRNA	15060000	105.979
	Sample #2	vRNA	5000	0.0337079
		cRNA	5000	0.0297767
		mRNA	5061000	35.6149
	Sample #3	vRNA	12230	0.0824494
		cRNA	224800	1.33876
		mRNA	22510000	158.406
	Mean	vRNA	7410	0.0499551
		cRNA	292667	1.74293
		mRNA	1.42103e+07	100
	SD	vRNA		0.028141
		cRNA		1.94696
		mRNA		61.6134
vRNAtag-seg6_689F	Sample #1	vRNA	46120000	145.474
		cRNA	5000	0.0361011
		mRNA	5000	0.133202
	Sample #2	vRNA	14750000	46.5251
		cRNA	5000	0.0361011
		mRNA	5000	0.133202
	Sample #3	vRNA	34240000	108.001
		cRNA	5000	0.0361011
		mRNA	5000	0.133202
	Mean	vRNA	3.17033e+07	100
		cRNA	5000	0.0361011
		mRNA	5000	0.133202
	SD	vRNA		49.9572
		cRNA		0
		mRNA		0
cRNAtag-seg6_1413R	Sample #1	vRNA	18450	0.0581958
		cRNA	10530000	76.0289
		mRNA	5000	0.133202
	Sample #2	vRNA	5000	0.0157712
		cRNA	10710000	77.3285
		mRNA	5000	0.133202
	Sample #3	vRNA	5000	0.0157712
		cRNA	20310000	146.643
		mRNA	5000	0.133202
	Mean	vRNA	9483.33	0.0299127
		cRNA	13850000	100
		mRNA	5000	0.133202
	SD	vRNA		0.0244938
		cRNA		40.3989
		mRNA		0
mRNAtag-seg6_dTR	Sample #1	vRNA	5000	0.0157712
		cRNA	377200	2.72347
		mRNA	2982000	79.4416
	Sample #2	vRNA	5000	0.0157712
		cRNA	37210	0.268664
		mRNA	949100	25.2844
	Sample #3	vRNA	5000	0.0157712
		cRNA	49110	0.354585
		mRNA	7330000	195.274
	Mean	vRNA	5000	0.0157712
		cRNA	154507	1.11557
		mRNA	3753700	100
	SD	vRNA		0
		cRNA		1.39314
		mRNA		86.8395
Values were assigned one-half of the RT-qPCR detection limit when values fell below the detection limit,

## Sheet: Sup Fig.2b
Supplementary Fig. 2b
Specificity of primers for qPCR.
qPCR primers		Target	Copy number	% of target type RNA
vRNAtag/ seg5_845R	Sample #1	vRNA	18540000	122.484
		cRNA	5000	0.0409892
		mRNA	5000	0.0393628
	Sample #2	vRNA	14000000	92.4906
		cRNA	5000	0.0409892
		mRNA	5000	0.0393628
	Sample #3	vRNA	12870000	85.0253
		cRNA	5000	0.0409892
		mRNA	5000	0.0393628
	Mean	vRNA	1.51367e+07	100
		cRNA	5000	0.0409892
		mRNA	5000	0.0393628
	SD	vRNA		19.8263
		cRNA		0
		mRNA		0
seg5_1466F/ cRNA tag	Sample #1	vRNA	5000	0.0330324
		cRNA	14820000	121.492
		mRNA	5000	0.0393628
	Sample #2	vRNA	5000	0.0330324
		cRNA	9575000	78.4943
		mRNA	5000	0.0393628
	Sample #3	vRNA	5000	0.0330324
		cRNA	12200000	100.014
		mRNA	5000	0.0393628
	Mean	vRNA	5000	0.0330324
		cRNA	1.21983e+07	100
		mRNA	5000	0.0393628
	SD	vRNA		0
		cRNA		21.4988
		mRNA		0
seg5_1466F/ mRNA tag	Sample #1	vRNA	5000	0.0330324
		cRNA	5000	0.0409892
		mRNA	15120000	119.033
	Sample #2	vRNA	14040	0.0927549
		cRNA	5000	0.0409892
		mRNA	4937000	38.8669
	Sample #3	vRNA	5000	0.0330324
		cRNA	5000	0.0409892
		mRNA	18050000	142.1
	Mean	vRNA	8013.33	0.0529399
		cRNA	5000	0.0409892
		mRNA	1.27023e+07	100
	SD	vRNA		0.0344808
		cRNA		0
		mRNA		54.1845
vRNAtag/ seg6_839R	Sample #1	vRNA	22070000	171.471
		cRNA	5000	0.0376989
		mRNA	5000	0.161533
	Sample #2	vRNA	3363000	26.1285
		cRNA	5000	0.0376989
		mRNA	5000	0.161533
	Sample #3	vRNA	13180000	102.401
		cRNA	5000	0.0376989
		mRNA	5000	0.161533
	Mean	vRNA	12871000	100
		cRNA	5000	0.0376989
		mRNA	5000	0.161533
	SD	vRNA		72.7009
		cRNA		0
		mRNA		0
seg6_1314F/ cRNA tag	Sample #1	vRNA	5000	0.038847
		cRNA	9089000	68.529
		mRNA	5000	0.161533
	Sample #2	vRNA	5000	0.038847
		cRNA	10620000	80.0724
		mRNA	5000	0.161533
	Sample #3	vRNA	5000	0.038847
		cRNA	20080000	151.399
		mRNA	5000	0.161533
	Mean	vRNA	5000	0.038847
		cRNA	13263000	100
		mRNA	5000	0.161533
	SD	vRNA		0
		cRNA		44.8851
		mRNA		0
seg6_1314F/ mRNA tag	Sample #1	vRNA	128200	0.996038
		cRNA	5000	0.0376989
		mRNA	3324000	107.387
	Sample #2	vRNA	5000	0.038847
		cRNA	5000	0.0376989
		mRNA	1274000	41.1587
	Sample #3	vRNA	5000	0.038847
		cRNA	5000	0.0376989
		mRNA	4688000	151.454
	Mean	vRNA	46066.7	0.357911
		cRNA	5000	0.0376989
		mRNA	3.09533e+06	100
	SD	vRNA		0.552634
		cRNA		0
		mRNA		55.5174
Values were assigned one-half of the RT-qPCR detection limit when values fell below the detection limit,

## Sheet: Sup Fig.2c
Supplementary Fig. 2c
Copy numbers of vRNA, cRNA, and mRNA of NP segment in reaction mixtures.
RNA		Primer	Copy number
NP vRNA	Sample #1	No primer	86730000
		ApG	55720000
		Globin mRNA	132700000
	Sample #2	No primer	86700000
		ApG	82300000
		Globin mRNA	154000000
	Sample #3	No primer	91900000
		ApG	75400000
		Globin mRNA	102000000
	Geometric mean	No primer	8.841e+07
		ApG	7.01877e+07
		Globin mRNA	1.27741e+08
	Geometric SD	No primer	1.0341
		ApG	1.22709
		Globin mRNA	1.23197
NP cRNA	Sample #1	No primer	12700
		ApG	121900
		Globin mRNA	59420
	Sample #2	No primer	5000
		ApG	258000
		Globin mRNA	125000
	Sample #3	No primer	12700
		ApG	240000
		Globin mRNA	81500
	Geometric mean	No primer	9308.06
		ApG	196160
		Globin mRNA	84592.8
	Geometric SD	No primer	1.7129
		ApG	1.51222
		Globin mRNA	1.45243
NP mRNA	Sample #1	No primer	115000
		ApG	2663000
		Globin mRNA	4228000
	Sample #2	No primer	477000
		ApG	5420000
		Globin mRNA	3520000
	Sample #3	No primer	847400
		ApG	3750000
		Globin mRNA	4275000
	Geometric mean	No primer	359557
		ApG	3.78269e+06
		Globin mRNA	3.99213e+06
	Geometric SD	No primer	2.79598
		ApG	1.42675
		Globin mRNA	1.11532
Values were assigned one-half of the RT-qPCR detection limit when values fell below the detection limit,

## Sheet: Sup Fig.2d
Supplementary Fig. 2d
Copy numbers of vRNA, cRNA, and mRNA of NA segment in reaction mixtures.
RNA		Primer	Copy number
NA vRNA	Sample #1	No primer	143000000
		ApG	142000000
		Globin mRNA	207000000
	Sample #2	No primer	132000000
		ApG	173000000
		Globin mRNA	238000000
	Sample #3	No primer	165900000
		ApG	184100000
		Globin mRNA	239200000
	Geometric mean	No primer	1.46303e+08
		ApG	1.65372e+08
		Globin mRNA	2.27564e+08
	Geometric SD	No primer	1.12298
		ApG	1.14519
		Globin mRNA	1.08552
NA cRNA	Sample #1	No primer	5000
		ApG	107000
		Globin mRNA	181000
	Sample #2	No primer	5000
		ApG	248200
		Globin mRNA	111300
	Sample #3	No primer	5000
		ApG	89940
		Globin mRNA	102700
	Geometric mean	No primer	5000
		ApG	133674
		Globin mRNA	127423
	Geometric SD	No primer	1
		ApG	1.72102
		Globin mRNA	1.35881
NA mRNA	Sample #1	No primer	20000
		ApG	429000
		Globin mRNA	353000
	Sample #2	No primer	5000
		ApG	364600
		Globin mRNA	187400
	Sample #3	No primer	5000
		ApG	77500
		Globin mRNA	66700
	Geometric mean	No primer	7937.01
		ApG	229716
		Globin mRNA	164017
	Geometric SD	No primer	2.22638
		ApG	2.57153
		Globin mRNA	2.31889
Values were assigned one-half of the RT-qPCR detection limit when values fell below the detection limit,
